# Supplementary material for: Ecogeographical Adaptation Revisited: Morphological Variations in the Plateau Brown Frog along an Elevation Gradient on the Qinghai–Tibetan Plateau
Source: Biology (Basel). 2021 Oct 22;10(11):1081. doi: 10.3390/biology10111081 (PMC8614741; doi:10.3390/biology10111081)
Supplement: Supplementary file 1 [file biology-10-01081-s001.zip]

Archive with 1 entries (1 files):
- biology-1397339-supplementary.pdf
